# Supplementary material for: Birinapant Reshapes the Tumor Immunopeptidome and Enhances Antigen Presentation
Source: Int J Mol Sci. 2024 Mar 25;25(7):3660. doi: 10.3390/ijms25073660 (PMC11011986; doi:10.3390/ijms25073660)
Supplement: Supplementary file 1 [file ijms-25-03660-s001.zip]

Archive with 1 entries (1 files):
- ijms-2883401-supplementary.pdf
